# Supplementary material for: Anterior cruciate ligament injury should not be considered a contraindication for medial unicompartmental knee arthroplasty: Finite element analysis
Source: PLoS One. 2024 Mar 12;19(3):e0299649. doi: 10.1371/journal.pone.0299649 (PMC10931476; doi:10.1371/journal.pone.0299649)
Supplement: S1 File — (ZIP) [file pone.0299649.s001.zip]

Archive with 5 entries (5 files):
- 750N+6.9Nm.mp4
- 750N+7.5Nm.mp4
- 750N.mp4
- Results.xlsx
- 750N+105N.mp4
