# Supplementary material for: Anterior cruciate ligament injury should not be considered a contraindication for medial unicompartmental knee arthroplasty: Finite element analysis
Source: PLoS One. 2024 Mar 12;19(3):e0299649. doi: 10.1371/journal.pone.0299649 (PMC10931476; doi:10.1371/journal.pone.0299649)
Supplement: S1 File — (ZIP) [file pone.0299649.s001.zip › Results.xlsx]

## Sheet: ACL
	750N+105N	750N+7.5Nm	750N+6.9Nm	750N
0
1	2.6102	0.04982	0.049909	0.049875
2	2.9175	0.093347	0.093451	0.092845
3	3.2687	0.12699	0.12712	0.12538
4	3.6587	0.17125	0.17144	0.16865
5	3.3957	0.14413	0.14428	0.14423
6	3.1141	0.19318	0.19339	0.1933
7	3.6987	0.17694	0.17698	0.17707
8	4.3567	0.19252	0.19268	0.1926
9	4.5581	0.22344	0.22359	0.22354
10	4.6213	0.32304	0.32325	0.32322
Average value	3.6200	0.1695	0.167	0.1691
P	0.047	0.343	0.340	0.333
95% confidence interval	0.007059,1.004681	-0.077084,0.029775	-0.077234,0.029672	-0.077803,0.029345

## Sheet: polyethylene gasket
	750N+105N	750N+7.5Nm	750N+6.9Nm	750N
0	14.327	14.095	14.091	14.118
1	14.32	14.109	14.106	14.105
2	14.238	14.049	14.045	14.016
3	13.854	14.1	14.096	14.048
4	14.068	14.106	14.102	14.049
5	13.501	14.205	14.202	14.121
6	12.681	14.139	14.135	14.141
7	13.447	14.08	14.077	14.103
8	12.722	14.156	14.153	14.164
9	13.537	14.088	14.084	14.076
10	13.339	14.092	14.089	14.079
Average value	13.6395	14.1108	14.1702	14.1013
P	0	0.051	0.055	0.11
95% confidence interval	0.470852,1.446057	`-0.056482,0.000119	-0.056170,0.000715	-0.080665,0.009574

## Sheet: lateral meniscus
	750N+105N	750N+7.5Nm	750N+6.9Nm	750N
0	4.7154	1.2114	1.2123	1.2115
1	4.6447	1.2114	1.2121	1.2114
2	4.6122	1.2108	1.2117	1.2005
3	4.5198	1.2115	1.2125	1.1967
4	3.9599	1.2119	1.2128	1.1962
5	3.8243	1.2075	1.2083	1.2074
6	3.0815	1.212	1.2128	1.2072
7	3.0242	1.2123	1.2132	1.2125
8	2.834	1.2123	1.2132	1.2124
9	3.1805	1.2118	1.2127	1.2119
10	2.6069	1.2064	1.2074	1.2066
Average value	3.7276	1.2108	1.2117	1.2068
P	0.024	0.083	0.102	0.817
95% confidence interval	0.102113,1.190051	-0.002491,0.000182	-0.002402,0.000256	-0.004629,-0.004629
p

## Sheet: lateral femoral cartilage
	750N+105N	750N+7.5Nm	750N+6.9Nm	750N
0	1.5504	0.74546	0.74613	0.74559
1	1.4913	0.74554	0.74612	0.74558
2	1.4571	0.7416	0.74229	0.74295
3	1.4288	0.74541	0.74607	0.74752
4	1.3922	0.74511	0.74576	0.74758
5	1.3449	0.74312	0.74383	0.74308
6	1.2078	0.74424	0.7449	0.7442
7	1.1973	0.73962	0.74034	0.7398
8	1.3606	0.74299	0.74368	0.74316
9	1.1281	0.73886	0.73958	0.73904
10	1.1736	0.73889	0.73954	0.73905
Average value	1.321	0.742	0.743	0.743
P	0.033	0.105	0.105	0.419
95% confidence interval	0.011373,0.215227	-0.003230,0.000358	-0.003202,0.000355	-0.002867,0.001294
